# Supplementary material for: A new species of Peckoltia (Siluriformes, Loricariidae) from the rapids of the Rio Tocantins‐Araguaia basin, Brazil
Source: J Fish Biol. 2025 Oct 4;108(1):351–60. doi: 10.1111/jfb.70235 (PMC13033947; doi:10.1111/jfb.70235)
Supplement: Supplementary file 1 — Data S1. Complete morphometric dataset of type specimens. [file JFB-108-351-s001.zip › Supplementary Material 1.xlsx]

## Sheet: Página1
	SL (1-20)	Predorsal L. (1-10)	Head L. (1-7)	Head-dorsal L. (7-10)	Cleithral W. (8-9)	Head-pectoral L. (1-12)	Thorax L. (12-13)	Pectoral-spine L. (12-29)	Abdominal L. (13-14)	Pelvic-spine L. (13-30)	Postanal L. (14-15)	Anal-fin spine L. (14-31)	Dorsal-pectoral D. (10-12)	Dorsal spine L. (10-11)	Dorsal-pelvic D. (10-13)	Dorsal-fin base L. (10-16)	Dorsal-adipose D. (16-17)	Adipose-spine L. (17-18)	Adipose-spine. caudal D. (17-19)	Caudal peduncle Dp. (15-19)	Adipose-low. caudal D. (15-17)	Adipose-anal D. (14-17)	Dorsal-anal D. (14-16)	Pelvic-dorsal D. (13-16)		Head-eye L. (5-7)	Orbit Dia. (4-5)	Snout L. (1-4)	Internares W. (2-3)	Interorbital Width (5-6)	Head Dp. (7-12)	Mouth L. (1-24)	Mouth W. (21-22)	Barbel L. (22-23)	Dentary tooth cup L. (25-26)	Premaxillary tooth cup L. (27-28)
Holotype	60.1	28.81	23.72	4.98	21.44	19.35	13.23	2025-09-18	14.75	17.17	19.38	2025-08-11	19.23	17.81	2025-06-15	15.33	7.35	6.65	9.91	2025-08-07	13.57	13.64	2025-02-11	18.92		7.96	2025-06-05	2025-08-13	2.79	8.67	2025-06-16	2025-01-09	11.54	2.96	1.76	2.22
379	63.6	29.63	2025-01-23	6.81	19.35	17.87	14.54	19.64	15.27	17.51	19.74	10.98	2025-05-20	2025-12-19	14.52	16.69	2025-07-10	6.35	9.18	7.42	12.46	12.74	11.25	2025-03-18		2025-02-08	5	2025-08-13	3.14	8.97	16.72	8.78	11.79	4.67	2.32	2.57
193	53.3	27.73	21.76	5.72	19.45	15.43	13.27	2025-04-18	2025-12-13	14.55	16.62	7.98	18.14	2025-12-16	12.45	2025-02-12	8.41	5.48	8.31	6.65	11.88	10.27	8.96	2025-09-16		7.72	4.77	12.78	2.57	9.53	2025-08-15	2025-07-08	10.76	3.84	2025-04-01	2025-01-02
272	61.3	2025-07-28	2025-05-22	2025-07-06	2025-09-21	2025-12-19	16.94	2025-09-18	15.86	16.36	17.53	2025-03-09	2025-12-19	15.92	12.54	2025-03-15	8.44	6.14	8.31	7.42	2025-04-13	12.31	9.56	17.13		8	4.88	13.15	2.86	9.88	2025-05-16	7.38	9.48	4.14	1.78	2025-09-01
29	61.9	27	2025-07-22	2025-08-04	2025-02-21	2025-05-19	13	2025-03-18	2025-02-15	2025-05-15	2025-01-22	2025-08-08	2025-03-18	2025-04-15	2025-06-16	2025-04-15	2025-02-08	2025-06-05	2025-01-10	2025-04-07	2025-08-14	2025-04-11	2025-07-10	2025-07-16		2025-05-07	2025-06-04	2025-03-13	2025-06-02	2025-03-09	2025-03-16	2025-07-09	2025-06-09	2025-08-04	2025-05-02	2025-08-02
PK1	64.8	2025-01-29	2025-09-23	2025-04-05	2025-04-22	2025-01-19	2025-09-13	2025-06-18	2025-03-16	2025-05-16	2025-04-20	2025-07-10	2025-09-18	2025-03-17	2025-02-17	2025-05-16	2025-08-07	2025-06-07	11	2025-07-07	2025-01-16	2025-02-12	2025-01-11	2025-03-19		2025-05-08	2025-09-04	2025-02-14	2025-02-03	2025-01-10	2025-04-16	2025-04-11	2025-07-10	2025-06-04	2025-04-03	2025-05-02
PK2	51.8	2025-06-24	2025-02-20	2025-04-04	2025-01-18	2025-06-14	2025-09-12	2025-05-16	2025-05-11	2025-02-13	2025-09-15	2025-01-08	2025-09-15	2025-09-13	2025-06-14	2025-08-13	2025-03-07	2025-02-06	2025-05-08	2025-01-06	2025-06-12	2025-02-09	2025-08-08	2025-05-14		2025-04-07	2025-02-04	2025-06-11	2025-03-02	2025-05-02	2025-06-13	9	2025-05-08	2025-07-03	2025-01-03	2025-09-01
PK3	54.7	2025-04-26	2025-03-21	2025-03-05	2025-08-19	2025-09-16	2025-02-12	2025-01-17	2025-09-13	2025-06-14	2025-06-17	2025-04-09	2025-09-16	18	2025-03-15	2025-09-13	2025-04-07	2025-02-06	2025-09-08	7	2025-08-13	2025-09-10	2025-07-09	2025-03-16		2025-06-07	2025-05-04	2025-05-12	3	2025-02-08	2025-07-14	2025-01-10	2025-01-10	2025-03-02	2025-06-02	2025-01-02
380	59.5	2025-04-26	2025-09-21	2025-05-04	2025-06-20	2025-07-18	2025-07-14	2025-01-18	2025-01-14	2025-05-15	2025-01-18	2025-07-09	2025-05-17	2025-08-15	2025-09-16	2025-04-15	2025-06-07	2025-04-06	2025-05-11	2025-09-06	2025-06-14	2025-02-10	2025-04-10	2025-07-17		2025-02-08	2025-05-04	2025-01-13	2025-04-03	2025-08-08	2025-07-15	2025-07-10	2025-04-10	5	2025-07-02	2025-03-02
381	54.2	24	2025-02-20	2025-01-04	2025-02-19	2025-04-16	2025-02-13	2025-09-16	2025-02-14	2025-08-13	2025-01-16	8	2025-03-17	2025-07-13	2025-08-16	2025-08-12	2025-02-06	2025-02-05	2025-07-08	2025-03-06	2025-08-13	2025-09-08	2025-08-09	2025-03-17		2025-06-07	2025-08-04	2025-07-11	2025-07-02	9	2025-03-15	2025-09-09	2025-03-09	2025-05-03	2025-06-02	2
275	52.9	2025-05-23	2025-07-19	2025-01-03	18	2025-09-15	2025-07-12	2025-05-16	2025-05-13	-	16	2025-04-08	2025-06-15	2025-05-14	2025-07-14	2025-05-14	2025-04-07	2025-04-06	2025-01-09	2025-03-06	2025-05-13	2025-08-08	2025-01-09	2025-03-15		2025-07-07	2025-02-04	2025-07-11	2025-07-02	2025-02-08	14	2025-01-10	2025-05-08	2025-06-03	2025-08-02	2025-01-02
222	56	25	2025-06-20	2025-01-04	2025-09-18	2025-02-16	2025-06-12	2025-06-16	2025-08-12	2025-08-14	2025-04-17	2025-05-08	2025-07-15	2025-08-15	2025-09-13	2025-07-13	2025-07-08	2025-03-06	2025-04-10	2025-03-06	2025-05-13	2025-05-08	9	2025-07-13		7	2025-06-04	12	2025-07-02	2025-05-08	2025-03-14	2025-01-10	2025-09-09	2025-07-03	2025-06-02	2025-01-02
242	57.1	2025-07-24	2025-07-20	2025-04-03	2025-09-18	2025-09-16	2025-08-13	2025-01-18	2025-01-14	2025-07-15	2025-04-18	2025-08-09	2025-02-16	2025-05-16	2025-02-15	2025-04-12	2025-08-06	2025-09-06	2025-01-10	2025-08-06	2025-04-14	2025-01-10	2025-05-09	2025-07-16		2025-04-08	2025-05-04	2025-06-11	2025-06-02	2025-03-08	2025-06-14	2025-04-09	2025-05-09	2025-05-02	2025-06-02	2
PK4	64.1	2025-02-28	2025-03-24	2025-02-04	2025-04-22	2025-02-19	14	2025-07-18	2025-01-15	2025-02-17	2025-08-19	2025-01-10	2025-07-17	2025-06-16	2025-03-16	2025-01-16	2025-04-08	6	2025-04-10	2025-02-07	2025-02-16	2025-07-11	2025-02-11	2025-09-17		2025-01-08	2025-03-05	2025-08-13	2025-07-03	2025-09-07	2025-02-17	2025-03-11	2025-05-12	2025-05-03	2025-02-03	2025-07-02
PK5	59.4	2025-04-26	2025-05-22	4	21	2025-05-19	2025-03-14	2025-08-18	2025-02-15	2025-01-17	2025-07-17	2025-01-09	2025-04-17	2025-06-18	2025-06-17	2025-07-15	2025-06-08	2025-04-06	2025-02-10	7	14	2025-06-10	2025-02-11	2025-09-16		2025-04-08	2025-08-04	2025-04-13	2025-02-03	2025-08-08	2025-02-16	2025-03-11	2025-06-10	2025-08-03	3	2025-05-02
D157	59.8	26	2025-08-22	2025-04-04	2025-09-19	2025-09-17	2025-09-13	2025-01-21	2025-09-14	2025-06-16	2025-06-20	10	2025-02-17	2025-09-21	2025-07-16	2025-03-14	2025-04-12	2025-06-07	2025-07-11	2025-06-06	2025-05-15	2025-08-10	2025-06-10	2025-03-14		8	2025-08-04	2025-07-12	2025-02-03	2025-06-09	16	2025-08-10	2025-05-09	2025-08-03	2025-09-02	2025-05-02
D158	62.9	2025-03-26	2025-08-22	2025-08-03	2025-02-20	17	2025-02-15	2025-07-20	2025-07-14	2025-07-16	2025-01-21	2025-04-09	2025-07-17	-	2025-02-16	2025-03-12	2025-02-09	2025-03-07	2025-01-12	2025-08-06	2025-05-15	2025-04-11	2025-07-10	2025-08-17		2025-01-08	5	2025-07-12	2025-08-02	2025-02-09	2025-02-16	2025-04-10	2025-02-09	2025-09-03	2025-06-02	2025-06-02
D308	59	2025-06-26	2025-09-22	2025-01-04	2025-03-20	18	2025-03-15	2025-03-18	2025-05-13	2025-02-16	2025-03-18	2025-08-09	2025-03-17	2025-08-16	2025-06-16	2025-08-15	2025-09-08	2025-08-06	2025-06-10	2025-01-07	2025-06-14	2025-01-11	2025-04-10	2025-04-16		2025-06-08	2025-04-04	2025-09-12	2025-01-03	2025-08-08	2025-06-15	-	-	4	2025-01-03	2025-04-02
Holotype		48	39.5	2025-03-08	35.7	32.2	22	2025-05-31	2025-06-24	2025-06-28	32.3	2025-04-18	32	2025-07-29	2025-01-25	2025-05-25	2025-02-12	2025-01-11	2025-05-16	13	2025-06-22	2025-07-22	2025-06-18	2025-05-31		34.6	22	60	2025-01-12	37.7	69.8	39.5	50.2	2025-09-12	2025-06-07	2025-06-09
379		46.6	36.2	2025-07-10	2025-04-30	2025-01-28	2025-09-22	2025-09-30	24	2025-05-27	31	2025-03-17	2025-05-31	2025-01-30	2025-08-22	2025-02-26	2025-08-15	10	2025-04-14	2025-07-11	2025-06-19	20	2025-07-17	2025-08-28		36.9	23	63.4	2025-04-14	41.2	76.8	40.3	54.2	2025-05-21	2025-07-10	2025-08-11
193		52	40.8	2025-07-10	36.5	2025-09-28	2025-09-24	34.5	2025-06-24	2025-03-27	31.2	15	34	30.2	2025-04-23	2025-09-22	2025-08-15	2025-03-10	2025-06-15	2025-05-12	2025-03-22	2025-03-19	2025-08-16	30.2		34.3	2025-02-21	56.8	2025-04-11	42.4	70.2	35.9	47.8	2025-01-17	2025-02-06	2025-03-09
272		45.8	36.7	2025-09-09	34.4	31.2	2025-06-27	2025-08-30	2025-09-25	2025-07-26	2025-06-28	2025-07-14	31.2	26	2025-04-20	2025-09-24	2025-08-13	10	2025-05-13	2025-01-12	2025-03-21	2025-01-20	2025-06-15	2025-09-27		35.2	2025-05-21	57.9	2025-06-12	43.5	72.7	32.5	41.8	2025-02-18	2025-08-07	2025-04-08
29		43.6	36.7	2025-08-07	34.2	2025-05-31	21	2025-06-29	2025-06-24	25	35.7	2025-02-14	2025-06-29	2025-09-24	2025-08-26	2025-09-24	2025-02-13	9	2025-03-16	12	2025-09-23	2025-04-18	2025-03-17	27		31.4	2025-02-19	55.6	2025-09-10	38.9	68.2	40.6	40.2	2025-01-20	2025-05-10	2025-07-11
PK1		44.9	36.9	2025-03-08	34.6	2025-05-29	2025-05-21	2025-07-28	2025-02-25	2025-05-25	2025-05-31	2025-05-16	29.2	2025-07-26	2025-05-26	2025-05-25	12	2025-07-11	17	2025-09-11	2025-08-24	2025-08-18	2025-01-17	2025-08-29		42.1	2025-03-24	70.3	2025-08-15	50	81.2	56.4	53	2025-08-22	2025-08-16	2025-04-12
PK2		47.5	39	2025-05-08	34.9	2025-02-28	2025-09-24	31.9	2025-02-22	2025-05-25	2025-07-30	2025-06-15	2025-07-30	2025-08-26	2025-02-28	2025-06-26	2025-01-14	12	2025-04-16	2025-08-11	2025-03-24	2025-08-17	17	28		34.7	2025-07-19	54.5	2025-08-10	2025-07-11	63.8	42.3	39.9	2025-04-17	2025-06-14	2025-09-08
PK3		48.3	38.9	2025-07-09	36.2	2025-09-30	2025-03-22	2025-03-31	2025-04-25	2025-07-26	32.2	2025-02-17	2025-09-30	32.9	28	2025-04-25	2025-05-13	2025-03-11	2025-03-16	2025-08-12	2025-02-25	2025-09-19	2025-07-17	2025-08-29		34.7	2025-05-20	57.1	2025-07-13	37.4	67.1	46.1	46.1	2025-05-10	2025-09-11	2025-06-09
380		44.4	36.8	2025-06-07	34.6	31.4	2025-07-24	2025-04-30	2025-07-23	2025-01-26	2025-04-30	2025-03-16	2025-04-29	2025-06-26	2025-04-28	2025-09-25	2025-08-12	2025-08-10	2025-03-19	2025-06-11	2025-05-24	2025-01-17	2025-05-17	2025-07-29		40.6	2025-03-22	64.9	2025-08-16	43.6	77.7	53	51.5	2025-08-24	2025-04-13	2025-04-11
381		44.3	37.3	2025-06-07	35.4	2025-03-30	2025-04-24	31.2	2025-02-26	2025-05-25	2025-07-29	2025-08-14	31.9	2025-03-25	31	2025-06-23	2025-04-11	2025-06-09	2025-01-16	2025-06-11	2025-05-25	2025-04-16	2025-01-18	31.9		38.6	2025-04-24	59.4	2025-07-13	45.7	77.7	50.3	47.2	2025-08-17	2025-02-13	2025-02-10
275		44.4	37.2	2025-09-05	34	2025-01-30	24	31.2	2025-05-25		30.2	2025-09-15	2025-05-29	2025-04-27	2025-08-27	2025-04-27	14	2025-01-12	2025-02-17	2025-09-11	2025-05-25	2025-06-16	2025-02-17	2025-09-28		37.4	2025-04-20	56.8	2025-01-13	39.8	68	49	41.3	2025-05-17	2025-06-13	2025-02-10
222		44.6	36.8	2025-03-07	33.8	2025-09-28	2025-05-22	2025-06-29	2025-09-22	2025-04-26	2025-01-31	2025-02-15	28	2025-02-28	2025-08-24	2025-05-24	2025-05-15	2025-03-11	2025-06-18	2025-03-11	2025-01-24	2025-02-15	2025-01-16	2025-05-24		33.8	2025-02-22	58	13	41.1	69.1	48.8	47.8	2025-09-17	2025-06-12	2025-01-10
242		43.3	36.3	6	33.1	2025-06-29	2025-02-24	2025-07-31	2025-07-24	2025-05-27	32.2	2025-02-17	2025-04-28	2025-09-28	2025-06-26	2025-07-21	2025-09-11	2025-01-12	2025-07-17	2025-09-11	2025-02-25	2025-07-17	2025-06-16	29.2		34.6	2025-05-18	47.7	2025-07-10	34.2	60.1	38.7	39.1	2025-03-10	2025-07-10	2025-02-08
PK4		44	37.9	2025-06-06	34.9	30	2025-08-21	29.2	2025-06-23	2025-08-26	2025-09-30	2025-08-15	2025-06-27	2025-09-25	2025-04-25	2025-01-25	2025-01-13	2025-04-09	2025-02-16	2025-02-11	2025-03-25	2025-03-18	2025-05-17	2025-09-27		36	2025-06-23	61.3	2025-04-16	35.1	76.4	50.2	55.6	2025-06-15	2025-02-14	12
PK5		44.4	37.9	2025-07-06	35.4	32.8	2025-01-24	31.6	2025-06-25	2025-08-28	2025-08-29	2025-03-15	2025-03-29	2025-03-31	2025-06-29	2025-04-26	2025-05-14	2025-08-10	2025-02-17	2025-08-11	2025-06-23	2025-08-17	2025-09-18	2025-05-28		37.3	2025-03-21	59.6	2025-02-14	39.1	72	50.2	47.1	2025-09-16	2025-03-13	2025-01-11
D157		43.5	38.1	2025-04-07	33.3	2025-09-29	2025-02-23	35.3	2025-09-24	2025-08-27	34.4	2025-07-16	2025-08-28	36.6	2025-09-27	2025-09-23	2025-07-20	2025-07-12	2025-06-19	11	2025-09-25	2025-01-18	2025-07-17	2025-09-23		35.1	2025-01-21	55.7	14	42.1	70.2	47.4	41.7	2025-07-16	2025-07-12	11
D158		41.8	36.2	6	32.1	27	2025-02-24	32.9	2025-04-23	2025-06-26	33.5	2025-09-14	2025-01-28		2025-08-25	2025-06-19	2025-06-14	2025-06-11	2025-02-19	2025-08-10	2025-06-24	2025-01-18	17	2025-03-28		35.5	2025-09-21	55.7	2025-03-12	40.4	71.1	45.6	40.4	2025-01-17	2025-04-11	2025-04-11
D308		45.1	38.8	2025-09-06	34.4	2025-05-30	2025-09-25	31	2025-09-22	2025-05-27	31	2025-06-16	2025-03-29	2025-05-28	2025-01-28	2025-08-26	2025-01-15	2025-05-11	18	12	2025-07-24	2025-08-18	2025-06-17	2025-08-27		37.6	2025-02-19	56.3	2025-05-13	38.4	68.1			2025-05-17	2025-05-13	2025-05-10
N
Min	51.8	41.8	36.2	2025-09-05	2025-04-30	27	21	2025-07-28	2025-02-22	25	2025-06-28	2025-02-14	2025-06-27	2025-09-24	2025-04-20	2025-06-19	2025-04-11	9	2025-05-13	2025-08-10	2025-06-19	2025-02-15	2025-06-15	2025-09-23		31.4	2025-05-18	47.7	2025-07-10	2025-07-11	60.1	32.5	39.1	2025-03-10	2025-02-06	2025-02-08
Max	64.8	52	40.8	2025-07-10	36.5	32.8	2025-06-27	35.3	2025-02-26	2025-08-28	35.7	2025-04-18	34	36.6	31	2025-04-27	2025-07-20	2025-07-12	2025-06-19	13	2025-09-25	2025-07-22	2025-09-18	31.9		42.1	2025-04-24	70.3	2025-08-16	50	81.2	56.4	55.6	2025-08-24	2025-08-16	2025-04-12
Mean	58.7	45.4	37.7	2025-09-07	34.3	2025-01-30	2025-07-23	2025-03-31	2025-04-24	2025-08-26	2025-05-31	16	30	2025-06-28	2025-05-26	2025-08-24	2025-01-14	11	17	2025-08-11	2025-01-24	2025-04-18	2025-03-17	2025-05-28		36.1	2025-05-21	58.4	2025-03-13	39	71.1	45.1	46.2	2025-04-17	2025-09-11	2025-04-10
Sd	2025-01-04	2025-04-02	2025-03-01	2025-05-01	2025-05-01	2025-05-01	2025-07-01	2025-07-01	2025-01-01	2025-01-01	2025-07-01	2025-01-01	2025-07-01	3	2025-06-02	2025-09-01	2025-01-02	1	2025-06-01	0.6	2025-06-01	2025-07-01	0.8	2		2025-05-02	2025-07-01	2025-08-04	2025-08-01	2025-08-07	2025-03-05	2025-05-06	2025-04-05	2025-07-03	2025-07-02	2025-03-01
